# Supplementary material for: Online single-cell data integration through projecting heterogeneous datasets into a common cell-embedding space
Source: Nat Commun. 2022 Oct 17;13:6118. doi: 10.1038/s41467-022-33758-z (PMC9574176; doi:10.1038/s41467-022-33758-z)
Supplement: Supplementary file 5 — Supplementary Dataset 2 [file 41467_2022_33758_MOESM5_ESM.xlsx]

## Sheet: Sheet1
Supplementary Dataset 3 | Parameters and cluster numbers of different methods.
		Datasets
	Resolution	pancreas	heart	liver	NSCLC	PBMC
Raw	0.5	24	24	26	42	18
SCALEX	0.5	9	14	12	17	11
Seurat v3	0.5	12	24	21	27	16
Harmony	0.5	12	19	18	26	16
MNN	0.5	10	16	17	18	11
Conos	0.5	33	74	51	82	31
BBKNN	0.5	35	72	45	72	36
Scanorama	0.5	13	18	17	40	11
scVI	0.5	10	25	19	36	14
LIGER	0.5	17	24	20	20	12
online iNMF	0.5	13	20	20	19	15
Conos	0.05	11	18	19	26	14
BBKNN	0.05	13	23	21	23	14
